# Supplementary material for: The Altered Anatomical Distribution of ACE2 in the Brain With Alzheimer’s Disease Pathology
Source: Front Cell Dev Biol. 2021 Jun 25;9:684874. doi: 10.3389/fcell.2021.684874 (PMC8267059; doi:10.3389/fcell.2021.684874)
Supplement: Supplementary file 1 [file Table_1.XLSX]

## Sheet: Sheet1
Table S1. Basic information of cases.
Subject		Gender	Age	History of diseases	Post mortem interval	ABC scoring	Scoring detail
AD	PTB150	F	84	heart failure	4	H	A3B3C3
	PTB297	F	85	renal failure	4.5	H	A3B3C2
	PTB270	F	86	hemiplegia, lung cancer, bladder cancer	4	I	A2B3C2
	PTB283	F	82	esophagus cancer	16.5	I	A2B2C2
	PTB287	F	83	respiratory failure	10	I	A2B2C1
Control	PTB208	F	94	multiple organ failure	4.5	N	A0B1C0
	PTB222	F	66	liver cirrhosis	17.5	N	A0B0C1
	PTB286	F	89	breast cancer	19.1	N	A0B2C0
	PTB290	F	87	myocardial infarction	2.5	N	A0B2C2
	PTB295	F	44	gastric cancer	11	N	A0B0C0
